# Supplementary material for: Is it safe and feasible to use multi-lateral-pores drainage strategy after video-assisted thoracoscopic surgery?
Source: PLoS One. 2024 Nov 22;19(11):e0313176. doi: 10.1371/journal.pone.0313176 (PMC11584125; doi:10.1371/journal.pone.0313176)
Supplement: S1 Data — (XLSX) [file pone.0313176.s005.xlsx]

## Sheet: Sheet1
random	smoking history	hypertension	diabetes	COPD	CHD	Pulmonary surgical history	History of neoadjuvant therapy	FEV1	FEV1/FVC	DLCO%	Pathological diagnosis		Scope of operation	Surgical site	Operation duration	Duration of anesthesia	bleeding	drainage duration	drainage days	drainage volume	Drainage rate	LOS	Tumor	T	T	N	N	M	ASA	Thoracic adhesion	pneumothorax	Pleural effusion	Subcutaneous emphysema	Pulmonary infection	chylothorax	Persistent AIR leakage	Bleeding	hoarse	Pulmonary atelectasis	Pain
0	0	1	1	0	0	0	0	3.09	86.79	100.2	2	3	4	5	45	75	10	43	1.82361	375	205.636	1900-01-03 20:03:00	1	1a	1	0	0	0	2	0	0	0	0	0	0	0	0	0	0	0
0	1	0	0	0	0	1	0	2.47	81.1	87.3	2	3	2	3	75	105	20	47	1.98819	250	125.742	1900-01-03 23:56:00	1.2	1b	1	0	0	0	2	0	0	0	0	0	0	0	0	0	0	0
0	1	1	1	1	0	0	1	2.41	81.12	96.8	1	3	1	3	230	260	100	61	2.57153	575	223.602	1900-01-04 13:34:00	1c	1c	1	0	0	0	2	0	0	0	0	0	0	0	0	0	0	0
0	0	0	0	0	0	0	0	2.88	77.6	89.5	2	3	4	3	152	182	10	50	2.08889	175	83.7766	1900-01-03 20:08:00	1mi	1mi	1	0	0	0	2	0	0	0	0	0	0	0	0	0	0	0
0	1	0	0	0	0	0	0	2.42	89.08	78.2	2	3	4	3	104	134	10	39	1.63889	460	280.678	1900-01-03 14:35:00	T1b	1b	1	0	0	0	2	0	0	0	1	0	0	0	0	0	0	0
0	1	0	0	0	0	0	0	3.13	71.49	147.1	1	3	1	1	235	265	150	45	1.875	825	440	1900-01-03 16:20:00	3.2	2a	2	0	0	0	3	3	1	0	1	0	0	0	0	0	0	0
0	0	0	0	0	0	1	0	2.56	78.3	118.2	2	3	2	1	67	97	10	70	2.94861	650	220.443	1900-01-05	1mi	1mi	1	0	0	0	2	0	0	0	1	0	0	0	0	0	0	0
0	1	1	0	0	0	0	0	2.76	86.75	95.9	2	3	4	5	67	97	10	30	1.26528	425	335.895	1900-01-02 22:32:00	0.8	1a	1	0	0	0	3	0	0	0	0	0	0	0	0	0	0	0
0	1	0	0	0	0	0	0	2.34	81.35	92.8	2	3	4	3	75	105	10	32	1.35278	600	443.532	1900-01-02 18:51:00	0.8	1a	1	0	0	0	2	0	0	0	0	0	0	0	0	0	0	0
0	0	0	0	0	0	1	0	2.9	89.18	99.5	2	3	2	1	56	86	10	47	1.96181	150	76.4602	1900-01-03 19:40:00	0.8	1a	1	0	0	0	2	0	0	0	0	0	0	0	0	0	0	0
0	0	1	0	0	0	0	0	2.4	75.64	142.9	2	3	1	4	77	107	10	37	1.57361	150	95.3222	1900-01-03 14:09:00	0.7	1a	1	0	0	0	2	0	0	0	0	0	0	0	0	0	0	0
0	0	0	0	0	0	1	0	3.78	88.86	96.4	2	3	4	1	62	92	10	46	1.95208	180	92.2092	1900-01-04	1.2	1b	1	0	0	0	2	0	0	0	0	0	0	0	0	0	0	0
0	0	0	0	0	0	0	0	2.39	86.82	106	3	3	2	2	55	85	10	45	1.87986	400	212.782	1900-01-03 22:10:00	1.9	1b	1	0	0	0	2	0	0	0	0	0	0	0	0	0	0	0
0	0	1	0	0	0	0	0	2.69	85.2	99.8	2	3	4	3	91	121	20	42	1.77847	420	236.158	1900-01-03 19:49:00	1.1	1b	1	0	0	0	2	0	0	0	0	0	0	0	0	0	0	0
0	0	0	0	0	0	0	0	3.04	98.65	103.6	2	3	2	5	54	84	10	40	1.69653	275	162.096	1900-01-03 16:45:00	1.5	1b	1	0	0	0	2	0	0	0	0	0	0	0	0	0	0	0
0	1	0	0	1	0	0	1	2.41	85.11	109.5	2	3	5	4	67	97	10	38	1.59722	250	156.522	1900-01-03 14:43:00	T4	4	4	0	0	0	2	3	0	0	0	0	0	0	0	0	0	0
0	0	0	0	0	0	0	0	2.65	80.5	107	2	3	2	2	60	90	5	69	2.90972	175	60.1432	1900-01-04 15:00:00	1.0	1a	1	0	0	0	2	0	0	0	0	0	0	0	0	0	0	0
0	0	0	1	0	0	0	0	2.4	81.41	94.7	2	3	2	3	52	82	10	23	0.958333	150	156.522	1900-01-02 18:14:00	0.9	1a	1	0	0	0	3	0	0	0	0	0	0	0	0	0	0	0
0	1	0	0	0	0	0	0	2.76	83.71	106.3	3	3	2	3	43	73	10	47	1.97153	100	50.7221	1900-01-04 23:09:00	1.0	1a	1	0	0	0	2	0	0	0	0	0	0	0	0	0	0	0
0	0	0	0	0	0	0	0	2.68	87.01	95.9	4	3	5	4	130	160	300	66	2.75556	300	108.871	1900-01-04 14:07:00	3.0	1c	1	0	0	0	3	3	0	2	0	0	0	0	0	0	0	0
0	0	0	0	0	0	0	0	2.86	86.34	108	2	3	2	5	74	104	20	38	1.61458	100	61.9355	1900-01-04 14:06:00	0.7	1a	1	0	0	0	2	0	0	0	0	0	0	0	0	0	0	0
0	0	0	0	0	0	0	0	2.67	85.72	94.7	2	3	2	2	44	74	10	25	1.06458	100	93.9335	1900-01-02 16:41:00	1.1	1b	1	0	0	0	2	0	0	0	1	0	0	0	0	0	0	0
0	0	0	0	0	0	0	0	2.33	82.02	83.1	2	1	1	3	120	150	15	27	1.16111	325	279.904	1900-01-02 19:02:00	1.5	1b	1	0	0	0	2	0	0	1	0	1	0	0	0	0	0	0
0	0	0	0	0	0	0	0	3.68	91.15	99.1	2	3	2	4	45	75	10	16	0.684722	375	547.667	1900-01-02 18:55:00	1.2	1b	1	0	0	0	2	0	0	0	0	0	0	0	0	0	0	0
0	0	0	0	0	0	0	0	3	81.17	97.7	2	3	2	1	60	90	10	48	2.02292	250	123.584	1900-01-03 23:47:00	1.5	1b	1	0	0	0	2	0	0	0	0	0	0	0	0	0	0	0
0	0	0	0	0	0	0	0	2.47	80.87	111.9	2	3	2	2	54	84	10	46	1.94375	50	25.7235	1900-01-03 21:41:00	1.9	1b	1	0	0	0	2	0	0	0	0	0	0	0	0	0	0	0
0	0	0	0	0	0	0	0	2.59	83.71	104.4	2	3	4	3	60	90	10	45	1.90972	50	26.1818	1900-01-03 15:01:00	0.6	1a	1	0	0	0	2	0	0	0	0	0	0	0	0	0	0	0
0	0	0	0	0	1	0	0	2.64	85.25	100.2	3	3	3	1	106	136	50	64	2.69861	50	18.528	1900-01-05 15:15:00	3.0	1c	1	0	0	0	2	2	0	0	0	0	0	0	0	0	0	0
0	0	0	0	1	0	0	0	1.98	84.55	90.3	2	3	2	1	77	107	10	20	0.838889	200	238.411	1900-01-02 19:41:00	2.0	1b	1	0	0	0	2	0	0	0	0	0	0	0	0	0	0	0
0	0	0	0	0	0	0	0	2.24	84.37	90.2	2	3	2	3	45	75	10	10	0.452083	50	110.599	1900-01-02 22:46:00	1.4	1b	1	0	0	0	2	0	0	0	0	0	0	0	0	0	0	0
0	0	0	0	0	0	1	0	4.12	81	77.1	2	3	2	1	64	94	10	26	1.09236	250	228.862	1900-01-02 19:09:00	0.7	1a	1	0	0	0	2	0	0	0	0	0	0	0	0	0	0	0
0	0	0	0	0	0	0	0	3.36	49	84	3	3	2	1	82	112	10	41	1.73958	10	5.7485	1900-01-03 16:00:00	0.6	1a	1	0	0	0	2	0	0	0	0	0	0	0	0	0	0	0
0	0	0	0	0	0	0	0	3.58	84.55	90.3	2	3	2	3	75	105	10	48	2.00972	100	49.7581	1900-01-04 22:50:00	1.3	1a	1	0	0	0	2	0	0	0	0	0	0	0	0	0	0	0
0	1	0	0	0	0	0	1	2.1	75.88	117.9	1	1	3	4	150	180	100	47	1.98264	325	163.923	1900-01-03 20:46:00	1.0	1a	1	0	0	0	2	0	0	1	0	0	0	0	0	0	0	0
0	1	0	0	1	0	0	1	2.43	79.4	107	1	4	1	3	147	177	100	23	0.959028	845	881.101	1900-01-02 13:37:00	3.0	1c	1	0	0	0	2	0	0	0	3	0	0	0	0	0	0	1
0	0	1	0	1	0	0	0	2.5	80.86	92	2	3	5	1	97	127	10	50	2.11458	168	79.4483	1900-01-03 19:25:00	5.0	2b	2	0	0	0	2	0	0	0	0	0	0	0	0	0	0	0
0	0	0	0	0	0	0	0	2.44	90.37	92.8	3	1	1	5	102	132	15	46	1.95486	100	51.1545	1900-01-03 15:43:00	1.4	1b	1	0	0	0	2	0	0	0	1	0	0	0	0	0	0	0
0	1	0	0	0	0	0	0	1.95	81.47	107.3	2	1	1	1	143	173	20	93	3.89722	250	64.1483	1900-01-04 22:02:00	2.4	1c	1	0	0	0	2	0	0	0	0	0	0	0	0	0	0	0
0	0	0	0	0	0	0	0	3.96	83.25	101.2	2	1	2	3	52	82	10	140	5.83472	25	4.28469	1900-01-07 15:31:00	1.0	1a	1	0	0	0	2	0	0	0	0	0	0	0	0	0	0	0
0	0	0	0	0	0	0	0	3.88	86.76	106.3	2	3	2	3	46	76	10	45	1.88472	300	159.175	1900-01-03 18:46:00	0.8	1a	1	0	0	0	2	0	0	0	0	0	0	0	0	0	0	0
0	0	0	0	0	0	0	0	3.51	92.8	95.1	2	3	2	1	47	77	10	40	1.69583	65	38.3292	1900-01-03 14:14:00	3.0	1c	1	0	0	0	3	0	0	0	0	0	0	0	0	0	0	0
0	0	0	0	0	0	0	0	2.24	84.37	90.2	2	3	2	2	73	103	10	71	2.97083	50	16.8303	1900-01-04 23:13:00	0.6	1a	1	0	0	0	2	0	0	0	0	0	0	0	0	0	0	0
0	0	0	0	0	0	0	1	4.12	81	77.1	2	3	2	2	125	155	20	42	1.77708	110	61.8992	1900-01-04 17:44:00	1a	1a	1	0	0	0	2	2	0	0	0	0	0	0	0	0	0	0
0	1	0	1	1	0	0	1	3.36	49	84	1	3	1	2	205	235	100	110	4.61667	825	178.7	1900-01-06 14:09:00	3.6	2a	2	0	0	0	2	2	0	0	2	0	0	0	0	0	0	0
0	0	0	0	0	0	0	0	2.68	78.84	107.2	2	1	2	1	42	72	20	50	2.08681	30	14.376	1900-01-03 18:28:00	1.0	1a	1	0	0	0	2	0	0	0	0	0	0	0	0	0	0	0
0	0	0	0	0	0	1	0	3.15	77.8	94.9	2	1	2	5	47	77	10	30	1.27014	40	31.4926	1900-01-03 21:50:00	0.6	1a	1	0	0	0	2	0	0	0	0	0	0	0	0	0	0	0
0	1	1	0	1	0	0	0	1.67	79.32	102.7	2	1	1	3	139	169	100	52	2.17292	970	446.405	1900-01-03 20:06:00	3.5	2a	2	0	0	0	2	3	0	0	3	0	0	0	0	0	0	0
0	0	0	0	0	0	0	0	3	81.17	97.7	2	1	1	3	70	100	10	48	2	290	145	1900-01-04 23:55:00	1.3	1b	1	0	0	0	2	0	0	0	1	0	0	0	0	0	0	0
0	0	0	0	0	0	0	0	2.47	80.87	111.9	3	1	3	2	37	67	10	46	1.93333	100	51.7241	1900-01-04 22:18:00	0.6	1a	1	0	0	0	2	2	0	0	0	0	0	0	0	0	0	0
0	0	0	0	0	0	0	0	2.59	83.71	104.4	2	1	2	3	54	84	10	75	3.16111	100	31.6344	1900-01-04 20:04:00	0.6	1a	1	0	0	0	2	0	0	0	0	0	0	0	0	0	0	0
0	0	0	0	0	0	0	0	3.28	99.27	102.4	2	1	5	3	168	198	100	134	5.58681	535	95.7613	1900-01-07 14:51:00	1.5	1b	1	0	0	0	2	3	0	1	0	0	0	0	0	0	0	0
0	1	0	0	1	0	0	1	2.61	81.23	91.8	1	3	1	3	137	167	100	162	6.77917	1155	170.375	1900-01-08 16:34:00	1a	1a	1	0	0	0	2	0	0	0	3	0	0	0	0	0	0	0
0	1	0	0	0	0	0	0	3.88	85.33	142	2	1	1	5	110	140	20	41	1.73889	82	47.1565	1900-01-03 15:00:00	1.0	1a	1	0	0	0	2	0	0	0	0	0	0	0	0	0	0	0
0	0	1	0	0	1	0	0	2.84	89	74.5	2	1	5	3	71	101	20	46	1.95486	40	20.4618	1900-01-04 22:55:00	3.0	1c	1	0	0	0	2	0	0	2	0	0	0	0	0	0	0	0
0	0	0	0	0	0	0	0	4.01	71.87	112.9	2	1	5	4	113	143	10	42	1.79167	50	27.907	1900-01-04 19:00:00	2.2	1b	1	0	0	0	2	0	0	0	0	0	0	0	0	0	0	0
0	0	0	0	1	0	0	0	2.94	77.19	93	2	1	2	1	47	77	10	52	2.18403	20	9.15739	1900-01-03 20:51:00	0.8	1a	1	0	0	0	2	0	0	0	0	0	0	0	0	0	0	0
0	0	1	1	0	0	0	0	3.09	86.79	100.2	2	3	4	2	45	75	10	43	1.82361	375	205.636	1900-01-03 20:03:00	1	1a	1	0	0	0	2	0	0	0	0	0	0	0	0	0	0	0
0	1	0	0	0	0	1	0	2.47	81.1	87.3	2	3	2	3	75	105	20	47	1.98819	250	125.742	1900-01-03 23:56:00	1.2	1b	1	0	0	0	2	0	0	0	0	0	0	0	0	0	0	0
0	1	1	1	1	0	0	1	2.41	81.12	96.8	1	3	1	3	230	260	100	61	2.57153	575	223.602	1900-01-04 13:34:00	1c	1c	1	0	0	0	2	0	0	0	0	0	0	0	0	0	0	0
0	0	0	0	0	0	0	0	2.88	77.6	89.5	2	3	4	3	152	182	10	50	2.08889	175	83.7766	1900-01-03 20:08:00	1mi	1mi	1	0	0	0	2	0	0	0	0	0	0	0	0	0	0	0
0	1	0	0	0	0	0	0	2.42	89.08	78.2	2	3	4	3	104	134	10	39	1.63889	460	280.678	1900-01-03 14:35:00	T1b	1b	1	0	0	0	2	0	0	0	1	0	0	0	0	0	0	0
0	1	0	0	0	0	0	0	3.13	71.49	147.1	1	3	1	1	235	265	150	45	1.875	825	440	1900-01-03 16:20:00	3.2	2a	2	0	0	0	3	3	1	0	1	0	0	0	0	0	0	0
0	0	0	0	0	0	1	0	2.56	78.3	118.2	2	3	2	1	67	97	10	70	2.94861	650	220.443	1900-01-05	1mi	1mi	1	0	0	0	2	0	0	0	1	0	0	0	0	0	0	0
0	1	1	0	0	0	0	0	2.76	86.75	95.9	2	3	4	5	67	97	10	30	1.26528	425	335.895	1900-01-02 22:32:00	0.8	1a	1	0	0	0	3	0	0	0	0	0	0	0	0	0	0	0
0	1	0	0	0	0	0	0	2.34	81.35	92.8	2	3	4	5	75	105	10	32	1.35278	600	443.532	1900-01-02 18:51:00	0.8	1a	1	0	0	0	2	0	0	0	0	0	0	0	0	0	0	0
0	0	0	0	0	0	1	0	2.9	89.18	99.5	2	3	2	1	56	86	10	47	1.96181	150	76.4602	1900-01-03 19:40:00	0.8	1a	1	0	0	0	2	0	0	0	0	0	0	0	0	0	0	0
0	0	1	0	0	0	0	0	2.4	75.64	142.9	2	3	1	4	77	107	10	37	1.57361	150	95.3222	1900-01-03 14:09:00	0.7	1a	1	0	0	0	2	0	0	0	0	0	0	0	0	0	0	0
0	0	0	0	0	0	1	0	3.78	88.86	96.4	2	3	4	1	62	92	10	46	1.95208	180	92.2092	1900-01-04	1.2	1b	1	0	0	0	2	0	0	0	0	0	0	0	0	0	0	0
0	0	0	0	0	0	0	0	2.39	86.82	106	3	3	2	2	55	85	10	45	1.87986	400	212.782	1900-01-03 22:10:00	1.9	1b	1	0	0	0	2	0	0	0	0	0	0	0	0	0	0	0
0	0	1	0	0	0	0	0	2.69	85.2	99.8	2	3	4	4	91	121	20	42	1.77847	420	236.158	1900-01-03 19:49:00	1.1	1b	1	0	0	0	2	0	0	0	0	0	0	0	0	0	0	0
0	0	0	0	0	0	0	0	3.04	98.65	103.6	2	3	2	5	54	84	10	40	1.69653	275	162.096	1900-01-03 16:45:00	1.5	1b	1	0	0	0	2	0	0	0	0	0	0	0	0	0	0	0
0	1	0	0	1	0	0	1	2.41	85.11	109.5	2	3	5	4	67	97	10	38	1.59722	250	156.522	1900-01-03 14:43:00	T4	4	4	0	0	0	2	3	0	0	0	0	0	0	0	0	0	0
0	0	0	0	0	0	0	0	2.65	80.5	107	2	3	2	2	60	90	5	69	2.90972	175	60.1432	1900-01-04 15:00:00	1.0	1a	1	0	0	0	2	0	0	0	0	0	0	0	0	0	0	0
0	0	0	1	0	0	0	0	2.4	81.41	94.7	2	3	2	3	52	82	10	23	0.958333	150	156.522	1900-01-02 18:14:00	0.9	1a	1	0	0	0	3	0	0	0	0	0	0	0	0	0	0	0
0	1	0	0	0	0	0	0	2.76	83.71	106.3	3	3	2	3	43	73	10	47	1.97153	100	50.7221	1900-01-04 23:09:00	1.0	1a	1	0	0	0	2	0	0	0	0	0	0	0	0	0	0	0
0	0	0	0	0	0	0	0	2.68	87.01	95.9	4	3	5	4	130	160	300	66	2.75556	300	108.871	1900-01-04 14:07:00	3.0	1c	1	0	0	0	3	3	0	2	0	0	0	0	0	0	0	0
0	0	0	0	0	0	0	0	2.86	86.34	108	2	3	2	5	74	104	20	38	1.61458	100	61.9355	1900-01-04 14:06:00	0.7	1a	1	0	0	0	2	0	0	0	0	0	0	0	0	0	0	0
0	0	0	0	0	0	0	0	2.67	85.72	94.7	2	3	2	2	44	74	10	25	1.06458	100	93.9335	1900-01-02 16:41:00	1.1	1b	1	0	0	0	2	0	0	0	1	0	0	0	0	0	0	0
0	0	0	0	0	0	0	0	2.33	82.02	83.1	2	1	1	5	120	150	15	27	1.16111	325	279.904	1900-01-02 19:02:00	1.5	1b	1	0	0	0	2	0	0	1	0	1	0	0	0	0	0	0
0	0	0	0	0	0	0	0	3.68	91.15	99.1	2	3	2	4	45	75	10	16	0.684722	375	547.667	1900-01-02 18:55:00	1.2	1b	1	0	0	0	2	0	0	0	0	0	0	0	0	0	0	0
0	0	0	0	0	0	0	0	3	81.17	97.7	2	3	2	1	60	90	10	48	2.02292	250	123.584	1900-01-03 23:47:00	1.5	1b	1	0	0	0	2	0	0	0	0	0	0	0	0	0	0	0
0	0	0	0	0	0	0	0	2.47	80.87	111.9	2	3	2	2	54	84	10	46	1.94375	50	25.7235	1900-01-03 21:41:00	1.9	1b	1	0	0	0	2	0	0	0	0	0	0	0	0	0	0	0
0	0	0	0	0	0	0	0	2.59	83.71	104.4	2	3	4	4	60	90	10	45	1.90972	50	26.1818	1900-01-03 15:01:00	0.6	1a	1	0	0	0	2	0	0	0	0	0	0	0	0	0	0	0
0	0	0	0	0	1	0	0	2.64	85.25	100.2	3	3	3	1	106	136	50	64	2.69861	50	18.528	1900-01-05 15:15:00	3.0	1c	1	0	0	0	2	2	0	0	0	0	0	0	0	0	0	0
0	0	0	0	1	0	0	0	1.98	84.55	90.3	2	3	2	1	77	107	10	20	0.838889	200	238.411	1900-01-02 19:41:00	2.0	1b	1	0	0	0	2	0	0	0	0	0	0	0	0	0	0	0
0	0	0	0	0	0	0	0	2.24	84.37	90.2	2	3	2	3	45	75	10	10	0.452083	50	110.599	1900-01-02 22:46:00	1.4	1b	1	0	0	0	2	0	0	0	0	0	0	0	0	0	0	0
0	0	0	0	0	0	1	0	4.12	81	77.1	2	3	2	1	64	94	10	26	1.09236	250	228.862	1900-01-02 19:09:00	0.7	1a	1	0	0	0	2	0	0	0	0	0	0	0	0	0	0	0
0	0	0	0	0	0	0	0	3.36	49	84	3	3	2	1	82	112	10	41	1.73958	10	5.7485	1900-01-03 16:00:00	0.6	1a	1	0	0	0	2	0	0	0	0	0	0	0	0	0	0	0
0	0	0	0	0	0	0	0	3.58	84.55	90.3	2	3	2	5	75	105	10	48	2.00972	100	49.7581	1900-01-04 22:50:00	1.3	1a	1	0	0	0	2	0	0	0	0	0	0	0	0	0	0	0
0	1	0	0	0	0	0	1	2.1	75.88	117.9	1	1	3	4	150	180	100	47	1.98264	325	163.923	1900-01-03 20:46:00	1.0	1a	1	0	0	0	2	0	0	1	0	0	0	0	0	0	0	0
0	1	0	0	1	0	0	1	2.43	79.4	107	1	3	1	3	147	177	100	23	0.959028	845	881.101	1900-01-02 13:37:00	3.0	1c	1	0	0	0	2	0	0	0	3	0	0	0	0	0	0	1
0	0	1	0	1	0	0	0	2.5	80.86	92	2	3	5	1	97	127	10	50	2.11458	168	79.4483	1900-01-03 19:25:00	5.0	2b	2	0	0	0	2	0	0	0	0	0	0	0	0	0	0	0
0	0	0	0	0	0	0	0	2.44	90.37	92.8	3	1	1	5	102	132	15	46	1.95486	100	51.1545	1900-01-03 15:43:00	1.4	1b	1	0	0	0	2	0	0	0	1	0	0	0	0	0	0	0
0	1	0	0	0	0	0	0	1.95	81.47	107.3	2	1	1	1	143	173	20	93	3.89722	250	64.1483	1900-01-04 22:02:00	2.4	1c	1	0	0	0	2	0	0	0	0	0	0	0	0	0	0	0
0	0	0	0	0	0	0	0	3.96	83.25	101.2	2	1	2	3	52	82	10	140	5.83472	25	4.28469	1900-01-07 15:31:00	1.0	1a	1	0	0	0	2	0	0	0	0	0	0	0	0	0	0	0
0	0	0	0	0	0	0	0	3.88	86.76	106.3	2	3	2	5	46	76	10	45	1.88472	300	159.175	1900-01-03 18:46:00	0.8	1a	1	0	0	0	2	0	0	0	0	0	0	0	0	0	0	0
0	0	0	0	0	0	0	0	3.51	92.8	95.1	2	3	2	1	47	77	10	40	1.69583	65	38.3292	1900-01-03 14:14:00	3.0	1c	1	0	0	0	3	0	0	0	0	0	0	0	0	0	0	0
0	0	0	0	0	0	0	0	2.24	84.37	90.2	2	3	2	2	73	103	10	71	2.97083	50	16.8303	1900-01-04 23:13:00	0.6	1a	1	0	0	0	2	0	0	0	0	0	0	0	0	0	0	0
0	0	0	0	0	0	0	1	4.12	81	77.1	2	3	2	2	125	155	20	42	1.77708	110	61.8992	1900-01-04 17:44:00	1a	1a	1	0	0	0	2	2	0	0	0	0	0	0	0	0	0	0
0	1	0	1	1	0	0	1	3.36	49	84	1	3	1	2	205	235	100	110	4.61667	825	178.7	1900-01-06 14:09:00	3.6	2a	2	0	0	0	2	2	0	0	2	0	0	0	0	0	0	0
0	0	0	0	0	0	0	0	2.68	78.84	107.2	2	1	2	1	42	72	20	50	2.08681	30	14.376	1900-01-03 18:28:00	1.0	1a	1	0	0	0	2	0	0	0	0	0	0	0	0	0	0	0
0	0	0	0	0	0	1	0	3.15	77.8	94.9	2	1	2	5	47	77	10	30	1.27014	40	31.4926	1900-01-03 21:50:00	0.6	1a	1	0	0	0	2	0	0	0	0	0	0	0	0	0	0	0
0	1	1	0	1	0	0	0	1.67	79.32	102.7	2	1	1	3	139	169	100	52	2.17292	970	446.405	1900-01-03 20:06:00	3.5	2a	2	0	0	0	2	3	0	0	3	0	0	0	0	0	0	0
0	0	0	0	0	0	0	0	3	81.17	97.7	2	1	1	3	70	100	10	48	2	290	145	1900-01-04 23:55:00	1.3	1b	1	0	0	0	2	0	0	0	1	0	0	0	0	0	0	0
0	0	0	0	0	0	0	0	2.47	80.87	111.9	3	1	3	2	37	67	10	46	1.93333	100	51.7241	1900-01-04 22:18:00	0.6	1a	1	0	0	0	2	2	0	0	0	0	0	0	0	0	0	0
0	0	0	0	0	0	0	0	2.59	83.71	104.4	2	1	2	3	54	84	10	75	3.16111	100	31.6344	1900-01-04 20:04:00	0.6	1a	1	0	0	0	2	0	0	0	0	0	0	0	0	0	0	0
0	0	0	0	0	0	0	0	3.28	99.27	102.4	2	1	5	3	168	198	100	134	5.58681	535	95.7613	1900-01-07 14:51:00	1.5	1b	1	0	0	0	2	3	0	1	0	0	0	0	0	0	0	0
0	1	0	0	1	0	0	1	2.61	81.23	91.8	1	3	1	5	137	167	100	162	6.77917	1155	170.375	1900-01-08 16:34:00	1a	1a	1	0	0	0	2	0	0	0	3	0	0	0	0	0	0	0
0	1	0	0	0	0	0	0	3.88	85.33	142	2	1	1	5	110	140	20	41	1.73889	82	47.1565	1900-01-03 15:00:00	1.0	1a	1	0	0	0	2	0	0	0	0	0	0	0	0	0	0	0
0	0	1	0	0	1	0	0	2.84	89	74.5	2	1	5	5	71	101	20	46	1.95486	40	20.4618	1900-01-04 22:55:00	3.0	1c	1	0	0	0	2	0	0	2	0	0	0	0	0	0	0	0
0	0	0	0	0	0	0	0	4.01	71.87	112.9	2	1	5	4	113	143	10	42	1.79167	50	27.907	1900-01-04 19:00:00	2.2	1b	1	0	0	0	2	0	0	0	0	0	0	0	0	0	0	0
0	0	0	0	1	0	0	0	2.94	77.19	93	2	1	2	1	47	77	10	52	2.18403	20	9.15739	1900-01-03 20:51:00	0.8	1a	1	0	0	0	2	0	0	0	0	0	0	0	0	0	0	0
1	0	0	0	0	0	0	0	3.33	80.22	93	2	3	1	4	84	114	20	35	1.89444	400	211.144	1900-01-03 21:41:00	1.0	1a	1	0	0	0	2	0	0	0	0	1	0	0	0	0	0	1
1	1	0	0	0	0	0	0	3.08	88.43	106.9	1	3	1	5	80	110	20	14	1.03889	775	745.989	1900-01-02 16:41:00	3.5	2a	2	？	0	0	2	0	1	0	1	0	0	0	0	0	0	0
1	0	1	0	0	0	0	0	2.69	81.99	106.1	2	3	1	2	82	112	10	32	1.76736	400	226.326	1900-01-03 15:07:00	3.0	1c	1	0	0	0	2	0	0	0	0	0	0	0	0	0	0	0
1	1	0	0	0	0	0	1	2.44	83.23	98.1	1	3	1	5	68	98	10	12	0.927778	950	1023.95	1900-01-02 13:11:00	2.7	2a	2	0	0	0	3	0	1	0	2	0	0	0	0	0	0	0
1	0	0	0	0	0	0	0	2.16	77.19	125.5	2	3	4	3	63	93	10	36	1.95417	350	179.104	1900-01-04 23:03:00	1.0	1a	1	0	0	0	2	0	0	0	0	0	0	0	0	0	0	0
1	0	1	0	1	0	0	0	2.25	77.59	98.2	3	3	3	2	83	113	10	61	2.97431	375	126.08	1900-01-04 15:22:00	1.0	1a	1	0	0	0	3	0	0	0	0	0	0	0	0	0	0	0
1	0	0	0	0	0	0	0	3.47	91.33	98.8	2	3	3	1	73	103	10	42	2.20417	5	2.26843	1900-01-03 23:10:00	1.0	1a	1	0	0	0	2	0	1	0	0	0	0	0	0	0	0	0
1	0	0	0	0	0	0	0	3.13	74.52	93	2	3	2	2	72	102	10	65	3.15625	150	47.5248	1900-01-04 20:32:00	1mi	1mi	1	0	0	0	2	0	0	0	0	0	0	0	0	0	0	0
1	0	0	0	0	0	0	0	2.58	79.1	87.3	2	3	2	4	79	109	10	16	1.11389	180	161.596	1900-01-02 21:01:00	1mi	1mi	1	0	0	0	2	0	0	0	1	0	0	0	0	0	0	0
1	0	1	0	0	0	0	0	2.12	82.14	70.8	3	3	1	4	126	156	10	44	2.27639	150	65.8938	1900-01-03 23:58:00	1.5	1b	1	0	0	0	2	0	0	0	0	0	0	0	0	0	0	0
1	1	0	0	1	0	1	0	2.32	83.86	160.4	2	3	3	3	55	85	10	20	1.25069	50	39.9778	1900-01-03 19:09:00	1.1	1b	1	2a	2	0	2	0	1	0	0	0	0	0	0	0	0	0
1	1	1	1	1	0	0	0	2.59	93.88	121.7	2	3	3	1	54	84	20	19	1.23056	125	101.58	1900-01-03 18:48:00	0.7	1a	1	0	0	0	3	0	0	0	0	0	0	0	0	0	0	0
1	0	0	0	0	0	0	0	4.8	82.6	105	2	3	2	1	114	144	10	60	2.95278	650	220.132	1900-01-05 21:34:00	1.5	1b	1	0	0	0	2	0	0	0	0	0	0	0	0	0	0	0
1	0	0	0	0	0	0	0	3.02	91.48	83.1	3	3	3	2	77	107	10	16	1.12153	200	178.328	1900-01-02 18:23:00	1.0	1a	1	0	0	0	2	0	0	0	1	0	0	0	0	0	0	0
1	0	0	0	0	0	0	0	2.66	83.09	95.7	2	3	4	1	69	99	10	14	1.00972	100	99.0371	1900-01-02 15:56:00	0.7	1a	1	0	0	0	2	0	0	0	1	0	0	0	0	0	0	0
1	0	0	0	0	0	0	0	3.23	91.19	77.9	2	3	5	5	107	137	20	14	1.04028	725	696.929	1900-01-03 16:13:00	1.8	1b	1	0	0	0	2	0	0	0	0	0	0	0	0	0	0	0
1	1	0	0	0	0	0	0	2.25	96.41	96.2	2	3	4	4	117	147	30	43	2.20903	175	79.2204	1900-01-03 18:27:00	1.1	1b	1	0	0	0	2	0	0	0	0	0	0	0	0	0	0	0
1	0	0	0	0	0	0	0	2.5	82.42	98.8	2	3	1	3	190	220	50	53	2.64028	1082	409.805	1900-01-04 14:50:00	2.70	1c	1	0	0	0	2	3	2	0	2	0	0	0	0	0	0	0
1	0	0	0	0	0	0	0	3.14	92.77	97.1	2	3	1	2	71	101	10	82	3.84861	475	123.421	1900-01-05 17:47:00	3.0	1c	1	2b	2	0	3	0	0	0	0	0	0	0	0	0	0	0
1	0	0	0	0	0	0	0	2.59	86.27	100.5	2	3	3	1	87	117	20	80	3.77292	100	26.5047	1900-01-05 16:37:00	0.7	1a	1	0	0	0	2	0	0	0	0	0	0	0	0	0	0	0
1	0	0	0	0	0	0	0	2.48	84	114	2	3	3	1	53	83	10	15	1.05972	100	94.3644	1900-01-02 22:20:00	0.7	1a	1	0	0	0	2	0	0	0	0	0	0	0	0	0	0	0
1	0	0	0	0	0	0	0	2.95	93.73	106.6	2	3	3	1	84	114	10	13	0.965278	150	155.396	1900-01-03 21:54:00	1.5	1b	1	0	0	0	2	0	0	0	0	0	0	0	0	0	0	0
1	0	0	0	0	0	0	0	2.58	78.24	98.7	2	3	3	4	76	106	10	14	1.03403	150	145.064	1900-01-03 23:33:00	1.0	1a	1	0	0	0	2	0	0	0	2	0	0	0	0	0	0	0
1	0	0	0	0	0	0	0	2.45	80.06	84	2	1	5	3	118	148	10	40	2.09444	425	202.918	1900-01-03 20:22:00	0.6	1a	1	0	0	0	2	0	0	1	0	0	0	0	0	0	0	0
1	0	1	0	0	0	0	0	3.28	99.27	102.4	2	3	3	5	95	125	10	40	2.08611	350	167.776	1900-01-03 18:16:00	0.9	1a	1	0	0	0	2	0	0	0	1	0	0	0	0	0	0	0
1	0	0	0	0	0	0	0	2.61	81.23	91.8	2	3	1	4	64	94	10	38	2.01736	260	128.881	1900-01-04 15:53:00	0.7	1a	1	0	0	0	2	2	0	0	1	0	0	0	0	0	0	1
1	1	0	0	1	0	0	0	2.57	86.92	87.9	2	3	2	1	88	118	10	106	4.85556	610	125.629	1900-01-06 16:02:00	1.0	1a	1	0	0	0	2	0	1	0	1	0	0	0	0	0	0	0
1	1	0	0	0	0	0	0	3	84.94	83.4	2	3	1	4	75	105	20	80	3.77847	700	185.26	1900-01-06 19:45:00	2.3	1c	1	0	0	0	3	0	0	0	0	0	0	0	0	0	0	0
1	1	1	0	0	1	0	0	2.74	87.44	112.5	4	3	1	5	89	119	10	37	1.98264	775	390.893	1900-01-03 20:46:00	5.8	3	3	0	0	0	3	0	0	0	0	0	0	0	0	0	0	0
1	1	1	0	0	0	0	0	2.9	84.6	87.1	2	3	1	1	157	187	20	17	1.15972	400	344.91	1900-01-02 19:35:00	1.7	1b	1	0	0	0	2	2	0	0	1	0	0	0	0	0	0	0
1	1	0	0	0	1	0	0	1.88	81.54	98.2	2	3	2	1	55	85	10	41	2.16528	75	34.6376	1900-01-03 20:37:00	1.3	1b	1	0	0	0	2	0	0	0	0	0	0	0	0	0	0	0
1	1	0	0	1	0	0	0	3.6	86.87	82.2	2	3	1	5	78	108	10	13	0.969444	425	438.395	1900-01-03 14:42:00	1.6	1b	1	0	0	0	2	0	1	0	0	0	0	0	0	0	0	1
1	0	0	0	0	0	0	0	2.42	88.63	89.6	2	3	3	4	60	90	10	54	2.67847	100	37.3347	1900-01-05 17:10:00	0.6	1a	1	0	0	0	2	0	0	0	0	0	0	0	0	0	0	0
1	1	0	0	0	0	0	0	2.68	78.84	107.2	2	3	1	3	75	105	20	36	1.92569	700	363.505	1900-01-03 19:24:00	2.3	1c	1	0	0	0	3	0	0	0	0	0	0	0	0	0	0	0
1	0	1	0	0	0	0	0	3.15	77.8	94.9	2	3	1	2	75	105	10	35	1.87986	350	186.184	1900-01-03 18:19:00	1.7	1b	1	0	0	0	2	0	0	0	0	0	0	0	0	0	0	0
1	1	1	0	1	0	0	0	1.67	79.32	102.7	2	3	5	5	90	120	10	61	2.98194	825	276.665	1900-01-04 22:12:00	2.5	1c	1	2a	2	0	2	0	0	0	0	0	0	0	0	0	0	1
1	0	0	0	0	0	0	0	2.25	72.6	100.6	3	3	3	5	73	103	10	16	1.12361	125	111.248	1900-01-02 19:25:00	0.6	1a	1	0	0	0	2	0	0	0	0	0	0	0	0	0	0	1
1	0	0	0	0	0	0	0	3.91	70.83	106.6	3	3	1	4	82	112	10	19	1.21875	200	164.103	1900-01-02 21:41:00	2.1	1c	1	0	0	0	2	2	0	0	0	0	0	0	0	0	0	0
1	0	0	0	0	0	0	0	3.47	95.03	97.8	2	3	3	1	54	84	10	7	0.748611	100	133.581	1900-01-02 16:56:00	0.7	1a	1	0	0	0	2	2	0	0	0	0	0	0	0	0	0	0
1	0	0	0	0	0	0	0	4.08	82.06	102.9	2	3	1	2	87	117	20	39	2.05417	500	243.408	1900-01-03 16:53:00	3.8	2a	2	0	0	0	2	3	0	0	1	0	0	0	0	0	0	0
1	0	0	0	0	0	0	0	3.15	82.42	111.6	2	3	3	1	76	106	10	83	3.87639	70	18.058	1900-01-06 18:23:00	1.0	1a	1	0	0	0	2	0	0	0	0	0	0	0	0	0	0	0
1	0	1	0	0	1	0	0	2.79	96.39	95.3	2	3	3	1	55	85	10	21	1.32708	50	37.6766	1900-01-03 22:26:00	1.4	1b	1	0	0	0	2	0	0	0	0	0	0	0	0	0	0	1
1	0	0	0	0	0	0	1	3.77	70.75	98.1	2	3	2	1	97	127	50	37	1.975	950	481.013	1900-01-03 16:15:00	1.3	1b	1	0	0	0	2	2	0	0	0	0	0	0	0	0	0	1
1	1	1	0	1	0	0	0	5.2	83.29	104.4	2	3	1	2	71	101	20	71	3.4	525	154.412	1900-01-04 20:08:00	3.4	2a	2	2b	2	0	3	0	2	0	3	0	0	0	0	0	0	1
1	0	1	0	0	0	0	0	3.86	84.15	82.3	2	3	1	5	69	99	20	80	3.78056	650	171.932	1900-01-05 19:15:00	1.4	1b	1	0	0	0	2	0	0	0	2	0	0	0	0	0	0	1
1	1	0	1	0	0	0	0	3.58	84.55	90.3	2	3	2	2	86	116	20	25	1.47014	200	136.042	1900-01-03 23:11:00	1.4	1b	1	0	0	0	2	0	0	0	0	0	0	0	0	0	0	1
1	0	0	0	0	0	0	0	2.48	61.95	102.2	2	3	3	5	66	96	10	22	1.34583	250	185.759	1900-01-03 20:07:00	1.1	1b	1	0	0	0	2	2	0	0	0	0	0	0	0	0	0	1
1	0	0	0	1	0	0	0	2.1	75.88	117.9	2	3	2	1	93	123	10	20	1.25208	25	19.9667	1900-01-03 19:49:00	1.5	1b	1	0	0	0	2	2	0	0	0	0	0	0	0	0	0	1
1	1	1	0	0	1	0	0	3.21	82.39	94.1	2	3	1	5	58	88	20	16	1.12431	375	333.539	1900-01-02 18:59:00	2.3	1c	1	0	0	0	2	0	0	0	0	0	0	0	0	0	0	1
1	0	0	0	0	0	0	0	2.57	86.92	87.9	2	3	4	5	76	106	10	18	1.20417	100	83.045	1900-01-02 21:25:00	0.7	1a	1	0	0	0	2	0	0	0	0	0	0	0	0	0	0	1
1	0	0	0	0	0	0	0	3.15	77.8	94.9	3	3	2	5	62	92	10	45	2.29236	100	43.6231	1900-01-03 22:53:00	1.2	1b	1	0	0	0	2	0	0	0	0	0	0	0	0	0	0	1
1	0	0	0	0	0	0	0	1.67	79.32	102.7	3	3	2	2	68	98	10	18	1.20347	225	186.959	1900-01-03 20:50:00	1.0	1a	1	0	0	0	2	0	0	0	0	1	0	0	0	0	0	0
1	0	0	0	0	0	0	0	2.43	79.4	107	2	3	1	2	69	99	10	13	0.992361	250	251.924	1900-01-03 16:49:00	2.1	1c	1	0	0	0	2	0	0	0	0	0	0	0	0	0	0	1
1	0	0	0	0	0	0	0	2.5	80.86	92	2	3	2	3	97	127	20	37	1.95903	275	140.376	1900-01-03 15:06:00	0.6	1a	1	0	0	0	2	0	0	0	0	0	0	0	0	0	0	1
1	0	0	0	0	0	0	0	3.13	83.23	99.7	2	3	3	3	59	89	10	20	1.28889	150	116.379	1900-01-02 22:51:00	0.7	1a	1	0	0	0	2	0	0	0	0	0	0	0	0	0	0	1
1	0	0	0	0	0	0	0	4.24	72.17	92.6	3	3	3	4	54	84	10	19	1.21806	200	164.196	1900-01-02 21:19:00	2.3	1c	1	0	0	0	2	0	0	0	0	0	0	0	0	0	0	1
1	1	0	1	0	0	0	1	2.63	88.38	97.1	1	3	5	3	89	119	30	57	2.79653	325	116.216	1900-01-04 18:54:00	1.0	1a	1	0	0	0	2	0	0	0	0	0	0	0	0	0	0	1
1	0	0	0	1	1	0	1	2.93	84.33	107	4	3	1	5	141	171	30	31	1.72292	425	246.675	1900-01-03 14:49:00	1.9	1b	1	2b	2	0	3	0	0	0	1	0	0	0	0	0	0	1
1	0	0	0	0	0	0	0	3.33	80.22	93	2	3	1	3	84	114	20	35	1.89444	400	211.144	1900-01-03 21:41:00	1.0	1a	1	0	0	0	2	0	0	0	0	1	0	0	0	0	0	1
1	1	0	0	0	0	0	0	3.08	88.43	106.9	1	3	1	3	80	110	20	14	1.03889	775	745.989	1900-01-02 16:41:00	3.5	2a	2	？	0	0	2	2	1	0	1	0	0	0	0	0	0	0
1	0	1	0	0	0	0	0	2.69	81.99	106.1	2	3	1	2	82	112	10	32	1.76736	400	226.326	1900-01-03 15:07:00	3.0	1c	1	0	0	0	2	0	0	0	0	0	0	0	0	0	0	0
1	1	0	0	0	0	0	1	2.44	83.23	98.1	1	3	1	5	68	98	10	12	0.927778	950	1023.95	1900-01-02 13:11:00	2.7	2a	2	0	0	0	3	0	1	0	2	0	0	0	0	0	0	0
1	0	0	0	0	0	0	0	2.16	77.19	125.5	2	3	4	5	63	93	10	36	1.95417	350	179.104	1900-01-04 23:03:00	1.0	1a	1	0	0	0	2	0	0	0	0	0	0	0	0	0	0	0
1	0	1	0	1	0	0	0	2.25	77.59	98.2	3	3	3	2	83	113	10	61	2.97431	375	126.08	1900-01-04 15:22:00	1.0	1a	1	0	0	0	3	0	0	0	0	0	0	0	0	0	0	0
1	0	0	0	0	0	0	0	3.47	91.33	98.8	2	3	3	1	73	103	10	42	2.20417	5	2.26843	1900-01-03 23:10:00	1.0	1a	1	0	0	0	2	0	1	0	0	0	0	0	0	0	0	0
1	0	0	0	0	0	0	0	3.13	74.52	93	2	3	2	2	72	102	10	65	3.15625	150	47.5248	1900-01-04 20:32:00	1mi	1mi	1	0	0	0	2	0	0	0	0	0	0	0	0	0	0	0
1	0	0	0	0	0	0	0	2.58	79.1	87.3	2	3	2	3	79	109	10	16	1.11389	180	161.596	1900-01-02 21:01:00	1mi	1mi	1	0	0	0	2	0	0	0	1	0	0	0	0	0	0	0
1	0	1	0	0	0	0	0	2.12	82.14	70.8	3	3	1	4	126	156	10	44	2.27639	150	65.8938	1900-01-03 23:58:00	1.5	1b	1	0	0	0	2	0	0	0	0	0	0	0	0	0	0	0
1	1	0	0	1	0	1	0	2.32	83.86	160.4	2	3	3	3	55	85	10	20	1.25069	50	39.9778	1900-01-03 19:09:00	1.1	1b	1	2a	2	0	2	0	1	0	0	0	0	0	0	0	0	0
1	1	1	1	1	0	0	0	2.59	93.88	121.7	2	3	3	1	54	84	20	19	1.23056	125	101.58	1900-01-03 18:48:00	0.7	1a	1	0	0	0	3	0	0	0	0	0	0	0	0	0	0	0
1	0	0	0	0	0	0	0	4.8	82.6	105	2	3	2	1	114	144	10	60	2.95278	650	220.132	1900-01-05 21:34:00	1.5	1b	1	0	0	0	2	0	0	0	0	0	0	0	0	0	0	0
1	0	0	0	0	0	0	0	3.02	91.48	83.1	3	3	3	2	77	107	10	16	1.12153	200	178.328	1900-01-02 18:23:00	1.0	1a	1	0	0	0	2	0	0	0	1	0	0	0	0	0	0	0
1	0	0	0	0	0	0	0	2.66	83.09	95.7	2	3	4	1	69	99	10	14	1.00972	100	99.0371	1900-01-02 15:56:00	0.7	1a	1	0	0	0	2	0	0	0	1	0	0	0	0	0	0	0
1	0	0	0	0	0	0	0	3.23	91.19	77.9	2	3	5	5	107	137	20	14	1.04028	725	696.929	1900-01-03 16:13:00	1.8	1b	1	0	0	0	2	3	0	0	0	0	0	0	0	0	0	0
1	1	0	0	0	0	0	0	2.25	96.41	96.2	2	3	4	5	117	147	30	43	2.20903	175	79.2204	1900-01-03 18:27:00	1.1	1b	1	0	0	0	2	0	0	0	0	0	0	0	0	0	0	0
1	0	0	0	0	0	0	0	2.5	82.42	98.8	2	3	1	3	190	220	50	53	2.64028	1082	409.805	1900-01-04 14:50:00	2.70	1c	1	0	0	0	2	3	2	0	2	0	0	0	0	0	0	0
1	0	0	0	0	0	0	0	3.14	92.77	97.1	2	3	1	2	71	101	10	82	3.84861	475	123.421	1900-01-05 17:47:00	3.0	1c	1	2b	2	0	3	0	0	0	0	0	0	0	0	0	0	0
1	0	0	0	0	0	0	0	2.59	86.27	100.5	2	3	3	1	87	117	20	80	3.77292	100	26.5047	1900-01-05 16:37:00	0.7	1a	1	0	0	0	2	0	0	0	0	0	0	0	0	0	0	0
1	0	0	0	0	0	0	0	2.48	84	114	2	3	3	1	53	83	10	15	1.05972	100	94.3644	1900-01-02 22:20:00	0.7	1a	1	0	0	0	2	0	0	0	0	0	0	0	0	0	0	0
1	0	0	0	0	0	0	0	2.95	93.73	106.6	2	3	3	1	84	114	10	13	0.965278	150	155.396	1900-01-03 21:54:00	1.5	1b	1	0	0	0	2	0	0	0	0	0	0	0	0	0	0	0
1	0	0	0	0	0	0	0	2.58	78.24	98.7	2	3	3	5	76	106	10	14	1.03403	150	145.064	1900-01-03 23:33:00	1.0	1a	1	0	0	0	2	0	0	0	2	0	0	0	0	0	0	0
1	0	0	0	0	0	0	0	2.45	80.06	84	2	1	5	5	118	148	10	40	2.09444	425	202.918	1900-01-03 20:22:00	0.6	1a	1	0	0	0	2	0	0	1	0	0	0	0	0	0	0	0
1	0	1	0	0	0	0	0	3.28	99.27	102.4	2	3	3	5	95	125	10	40	2.08611	350	167.776	1900-01-03 18:16:00	0.9	1a	1	0	0	0	2	2	0	0	1	0	0	0	0	0	0	0
1	0	0	0	0	0	0	0	2.61	81.23	91.8	2	3	1	4	64	94	10	38	2.01736	260	128.881	1900-01-04 15:53:00	0.7	1a	1	0	0	0	2	2	0	0	1	0	0	0	0	0	0	1
1	1	0	0	1	0	0	0	2.57	86.92	87.9	2	3	2	1	88	118	10	106	4.85556	610	125.629	1900-01-06 16:02:00	1.0	1a	1	0	0	0	2	0	1	0	1	0	0	0	0	0	0	0
1	1	0	0	0	0	0	0	3	84.94	83.4	2	3	1	3	75	105	20	80	3.77847	700	185.26	1900-01-06 19:45:00	2.3	1c	1	0	0	0	3	0	0	0	0	0	0	0	0	0	0	0
1	1	1	0	0	1	0	0	2.74	87.44	112.5	4	3	1	5	89	119	10	37	1.98264	775	390.893	1900-01-03 20:46:00	5.8	3	3	0	0	0	3	0	0	0	0	0	0	0	0	0	0	0
1	1	1	0	0	0	0	0	2.9	84.6	87.1	2	3	1	1	157	187	20	17	1.15972	400	344.91	1900-01-02 19:35:00	1.7	1b	1	0	0	0	2	0	0	0	1	0	0	0	0	0	0	0
1	1	0	0	0	1	0	0	1.88	81.54	98.2	2	3	2	1	55	85	10	41	2.16528	75	34.6376	1900-01-03 20:37:00	1.3	1b	1	0	0	0	2	0	0	0	0	0	0	0	0	0	0	0
1	1	0	0	1	0	0	0	3.6	86.87	82.2	2	3	1	3	78	108	10	13	0.969444	425	438.395	1900-01-03 14:42:00	1.6	1b	1	0	0	0	2	0	1	0	0	0	0	0	0	0	0	1
1	0	0	0	0	0	0	0	2.42	88.63	89.6	2	3	3	4	60	90	10	54	2.67847	100	37.3347	1900-01-05 17:10:00	0.6	1a	1	0	0	0	2	0	0	0	0	0	0	0	0	0	0	0
1	1	0	0	0	0	0	0	2.68	78.84	107.2	2	3	1	3	75	105	20	36	1.92569	700	363.505	1900-01-03 19:24:00	2.3	1c	1	0	0	0	3	0	0	0	0	0	0	0	0	0	0	0
1	0	1	0	0	0	0	0	3.15	77.8	94.9	2	3	1	2	75	105	10	35	1.87986	350	186.184	1900-01-03 18:19:00	1.7	1b	1	0	0	0	2	0	0	0	0	0	0	0	0	0	0	0
1	1	1	0	1	0	0	0	1.67	79.32	102.7	2	3	5	3	90	120	10	61	2.98194	825	276.665	1900-01-04 22:12:00	2.5	1c	1	2a	2	0	2	3	0	0	0	0	0	0	0	0	0	1
1	0	0	0	0	0	0	0	2.25	72.6	100.6	3	3	3	3	73	103	10	16	1.12361	125	111.248	1900-01-02 19:25:00	0.6	1a	1	0	0	0	2	0	0	0	0	0	0	0	0	0	0	1
1	0	0	0	0	0	0	0	3.91	70.83	106.6	3	3	1	4	82	112	10	19	1.21875	200	164.103	1900-01-02 21:41:00	2.1	1c	1	0	0	0	2	2	0	0	0	0	0	0	0	0	0	0
1	0	0	0	0	0	0	0	3.47	95.03	97.8	2	3	3	1	54	84	10	7	0.748611	100	133.581	1900-01-02 16:56:00	0.7	1a	1	0	0	0	2	0	0	0	0	0	0	0	0	0	0	0
1	0	0	0	0	0	0	0	4.08	82.06	102.9	2	3	1	2	87	117	20	39	2.05417	500	243.408	1900-01-03 16:53:00	3.8	2a	2	0	0	0	2	0	0	0	1	0	0	0	0	0	0	0
1	0	0	0	0	0	0	0	3.15	82.42	111.6	2	3	3	1	76	106	10	83	3.87639	70	18.058	1900-01-06 18:23:00	1.0	1a	1	0	0	0	2	3	0	0	0	0	0	0	0	0	0	0
1	0	1	0	0	1	0	0	2.79	96.39	95.3	2	3	3	1	55	85	10	21	1.32708	50	37.6766	1900-01-03 22:26:00	1.4	1b	1	0	0	0	2	0	0	0	0	0	0	0	0	0	0	1
1	0	0	0	0	0	0	1	3.77	70.75	98.1	2	3	2	1	97	127	50	37	1.975	950	481.013	1900-01-03 16:15:00	1.3	1b	1	0	0	0	2	0	0	0	0	0	0	0	0	0	0	1
1	1	1	0	1	0	0	0	5.2	83.29	104.4	2	3	1	2	71	101	20	71	3.4	525	154.412	1900-01-04 20:08:00	3.4	2a	2	2b	2	0	3	0	2	0	3	0	0	0	0	0	0	1
1	0	1	0	0	0	0	0	3.86	84.15	82.3	2	3	1	3	69	99	20	80	3.78056	650	171.932	1900-01-05 19:15:00	1.4	1b	1	0	0	0	2	0	0	0	2	0	0	0	0	0	0	1
1	1	0	1	0	0	0	0	3.58	84.55	90.3	2	3	2	2	86	116	20	25	1.47014	200	136.042	1900-01-03 23:11:00	1.4	1b	1	0	0	0	2	0	0	0	0	0	0	0	0	0	0	1
1	0	0	0	0	0	0	0	2.48	61.95	102.2	2	3	3	5	66	96	10	22	1.34583	250	185.759	1900-01-03 20:07:00	1.1	1b	1	0	0	0	2	0	0	0	0	0	0	0	0	0	0	1
1	0	0	0	1	0	0	0	2.1	75.88	117.9	2	3	2	1	93	123	10	20	1.25208	25	19.9667	1900-01-03 19:49:00	1.5	1b	1	0	0	0	2	0	0	0	0	0	0	0	0	0	0	1
1	1	1	0	0	1	0	0	3.21	82.39	94.1	2	3	1	3	58	88	20	16	1.12431	375	333.539	1900-01-02 18:59:00	2.3	1c	1	0	0	0	2	0	0	0	0	0	0	0	0	0	0	1
1	0	0	0	0	0	0	0	2.57	86.92	87.9	2	3	4	3	76	106	10	18	1.20417	100	83.045	1900-01-02 21:25:00	0.7	1a	1	0	0	0	2	0	0	0	0	0	0	0	0	0	0	1
1	0	0	0	0	0	0	0	3.15	77.8	94.9	3	3	2	3	62	92	10	45	2.29236	100	43.6231	1900-01-03 22:53:00	1.2	1b	1	0	0	0	2	0	0	0	0	0	0	0	0	0	0	1
1	0	0	0	0	0	0	0	1.67	79.32	102.7	3	3	2	2	68	98	10	18	1.20347	225	186.959	1900-01-03 20:50:00	1.0	1a	1	0	0	0	2	0	0	0	0	1	0	0	0	0	0	0
1	0	0	0	0	0	0	0	2.43	79.4	107	2	3	1	2	69	99	10	13	0.992361	250	251.924	1900-01-03 16:49:00	2.1	1c	1	0	0	0	2	0	0	0	0	0	0	0	0	0	0	1
1	0	0	0	0	0	0	0	2.5	80.86	92	2	3	2	3	97	127	20	37	1.95903	275	140.376	1900-01-03 15:06:00	0.6	1a	1	0	0	0	2	0	0	0	0	0	0	0	0	0	0	1
1	0	0	0	0	0	0	0	3.13	83.23	99.7	2	3	3	3	59	89	10	20	1.28889	150	116.379	1900-01-02 22:51:00	0.7	1a	1	0	0	0	2	0	0	0	0	0	0	0	0	0	0	1
1	0	0	0	0	0	0	0	4.24	72.17	92.6	3	3	3	4	54	84	10	19	1.21806	200	164.196	1900-01-02 21:19:00	2.3	1c	1	0	0	0	2	0	0	0	0	0	0	0	0	0	0	1
1	1	0	1	0	0	0	1	2.63	88.38	97.1	1	3	5	3	89	119	30	57	2.79653	325	116.216	1900-01-04 18:54:00	1.0	1a	1	0	0	0	2	0	0	0	0	0	0	0	0	0	0	1
1	0	0	0	1	1	0	1	2.93	84.33	107	4	3	1	3	141	171	30	31	1.72292	425	246.675	1900-01-03 14:49:00	1.9	1b	1	2b	2	0	3	0	0	0	1	0	0	0	0	0	0	1

## Sheet: annotation
random	smoking history	hypertension	diabetes	COPD	CHD	Pulmonary surgical history	History of neoadjuvant therapy	Pathological diagnosis	Surgical approach	Scope of operation	Surgical site	Thoracic adhesion	Pleural effusion	Subcutaneous emphysema	other Postoperative complication
1=multi-lateral-pores drainage group	1=yes	1=yes	1=yes	1=yes	1=yes	1=yes	0=no	1=Squamous carcinoma	1=Single port	1=lobectomy	1=right upper lobe	0=none	0=none	0=none	0=no
0=conventional-lateral-pore drainage group	0=no	0=no	0=no	0=no	0=no	0=no	1=radiotherapy	2=adenocarcinoma	3=three port	2=segmentectomy	2=right middle lobe	1=mild	1=mild	1=mild	1=yes
								3=benign		3=Wedge resection	3=right lower lobe	2=moderate	2=moderate	2=moderate
								4=other		4=Combined pulmonary segmentectomy	4=left upper lobe	3=severe	3=severe	3=severe
										5=1+2	5=left lower lobe	4=Pleural atresia
										6=1+3
